# Supplementary material for: Employing Titanium Dioxide Nanoparticles as Biostimulant against Salinity: Improving Antioxidative Defense and Reactive Oxygen Species Balancing in Eggplant Seedlings
Source: Antioxidants (Basel). 2024 Oct 8;13(10):1209. doi: 10.3390/antiox13101209 (PMC11505378; doi:10.3390/antiox13101209)
Supplement: Supplementary file 1 [file antioxidants-13-01209-s001.zip]

Archive with 1 entries (1 files):
- antioxidants-3213839-supplementary.pdf
